# Supplementary material for: Quality of Systematic Reviews with Network Meta-Analyses on JAK Inhibitors in the Treatment of Rheumatoid Arthritis: Application of the AMSTAR 2 Scale
Source: J Clin Med. 2026 Jan 15;15(2):725. doi: 10.3390/jcm15020725 (PMC12841992; doi:10.3390/jcm15020725)
Supplement: Supplementary file 1 [file jcm-15-00725-s001.zip]

Archive with 1 entries (1 files):
- jcm-4059872-supplementary.pdf
